# Supplementary material for: Analysis of the Model of Atherosclerosis Formation in Pig Hearts as a Result of Impaired Activity of DNA Repair Enzymes
Source: Int J Mol Sci. 2024 Feb 14;25(4):2282. doi: 10.3390/ijms25042282 (PMC10888614; doi:10.3390/ijms25042282)
Supplement: Supplementary file 1 [file ijms-25-02282-s001.zip]

Archive with 1 entries (1 files):
- ijms-2785352-supplementary.pdf
